# Supplementary material for: Lactococcus lactis NCDO2118 exerts visceral antinociceptive properties in rat via GABA production in the gastro-intestinal tract
Source: eLife. 2022 Jun 21;11:e77100. doi: 10.7554/eLife.77100 (PMC9213000; doi:10.7554/eLife.77100)
Supplement: Figure 2—source data 2. [file elife-77100-fig2-data2.txt]

mmHg	Vehicle (V)											PRS +Vehicle (PRS V) 										PRS +NCDO2118 + glutamate (LG)									PRS NCDO 2727 + glutamate (2727G)	
0	12	2	0	0	2	7	1	0	2				4	3	0	0	0	10	0	0	2				3	0	3	6	6	6	7	2	15	13	9	13	9	8	0	3	0	8	2	0				
15	13	0	6	10	5	5	1	0	0				12	8	10	18	0	7	9	0	2				11	1	18	16	23	4	0	1	11	10	6	3	46	8	2	8	2	27	7	0				
30	12	13	11	27	15	9	19	5	11				18	33	34	41	37	45	29	24	36				24	10	18	30	28	19	37	18	16	7	32	17	54	53	30	37	18	56	59	5				
45	20	14	11	37	39	17	28	30	11				18	60	45	63	72	54	51	56	56				25	44	30	32	42	53	49		36	14	42	19	57	61	55	60	33	63	55	16				
60	24	18	16	37	46	23	38	53	19				48	66	43	68	74	87	52	88	59				49	63	28	44	46	43	48	37	38	11	49	20	61	61	55	76	39	81	57	29	

FIGURE 2B Source data			
