# Supplementary material for: Lactococcus lactis NCDO2118 exerts visceral antinociceptive properties in rat via GABA production in the gastro-intestinal tract
Source: eLife. 2022 Jun 21;11:e77100. doi: 10.7554/eLife.77100 (PMC9213000; doi:10.7554/eLife.77100)
Supplement: Figure 2—source data 3. [file elife-77100-fig2-data3.txt]

mmHg	Vehicle	                                            						NCDO2118 + glutamate 	
0	5	0	4	2		2		1	0	2	2	5	0	0	0	2	0	0	1	3	6	0	8	6
15	9	0	7	6		7		1	0	7	15	7	14	4	10	12	1	1	3	2	2	5	12	9
30	31	9	21	10		24		11	18	14	16	10	14	54	10	14	19	6	16	15	15	9	11	15
45	42	26	39	22		25		24	32	18	32	14	18	49	41	21	40	31	32	26	23	11	17	21
60	44	28	38	36		37		27	25	27	58	14	32	49	47	26	38	29	33	26	31	11	21	29

Source data Figure 2-figure supplement 1
