# Supplementary material for: Lactococcus lactis NCDO2118 exerts visceral antinociceptive properties in rat via GABA production in the gastro-intestinal tract
Source: eLife. 2022 Jun 21;11:e77100. doi: 10.7554/eLife.77100 (PMC9213000; doi:10.7554/eLife.77100)
Supplement: Figure 2—source data 4. [file elife-77100-fig2-data4.txt]

mmHg	Vehicle (V)											Vehicle + glutamate (VG)									PRS +Vehicle (PRS V) 										PRS +Vehicle+glutamate (PRS VG)	
0	5	0	4	2		2		1	0	2	2	5	0	5	3	2	0	0	2	0	0	0	2	1*	0	9	8	3		4		1	0	8	17	4	0	5	12	0	2	7	0	10	8	2	7	4*
15	9	0	7	6		7		1	0	7	15	7	7	3	3	13	6	5	8	8	15	8	0	1*	5	16	15	17		5		4	5	5	31	4	21	49	16	25	13	7	2	11	9	30	4	2*
30	31	9	21	10		24		11	18	14	16	10	13	16	14	33	11	29	20	30	23	22	13	10*	57	33	37	34		28		8	50	43	70	16	48	59	21	38	40	36	57	54	19	36	39	17*
45	42	26	39	22		25		24	32	18	32	14	17	25	18	50	16	39	31	29	26	23	15	10*	64	40	40	30		47		30	55	44	83	39	60	63	45	49	57	50		63	37	42	62	17*
60	44	28	38	36		37		27	25	27	58	14	27	29	21	48	32	40	40	28	42	36	20	10*	63	41	38	50		55		48	74	60	86	42	64	56	49	48	52	43	58	64	48	61	69	20*

Figure 2-figure supplement 2 Source data
