# Supplementary material for: Lactococcus lactis NCDO2118 exerts visceral antinociceptive properties in rat via GABA production in the gastro-intestinal tract
Source: eLife. 2022 Jun 21;11:e77100. doi: 10.7554/eLife.77100 (PMC9213000; doi:10.7554/eLife.77100)
Supplement: Figure 3—source data 1. [file elife-77100-fig3-data1.txt]

mmHg	Vehicle (V) 	 	 											PRS Vehicle										PRS NCDO 2118 + Glutamate (PRS LG)													PPRS NCDO 2118 Delta + glutamate (PRS LD)	
0	3	5	2	3	0	1	0	0	0	0	0	0	0		6	7	1	0	4	0	11	9	4	0	6	1	4		1	4	0	0	0	0	0	0	0	2	6	2	3	0	0	0	0	1	2	9	4	11	2	0	2	9	2	
15	7	6	6	11	13	9	6	0	1	0	7	4	6		17	21	4	30	3	10	5	15	1	1	5	8	5		2	7	21	4	3	6	0	1	3	3	7	0	0	2	7	17	3	6	13	9	5	4	3	0	2	0	4	
30	14	8	18	14	12	10	12	10	10	13	25	7	11		26	34	31	43	5	10	63	21	17	13	35	16	47		3	10	29	23	18	21	6	10	5	10	7	0	2	2	30	21	18	30	35	14	8	12	12	12	17	13	3	
45	11	10	21	21	12	11	18	22	10	17	25	15	16		37	50	44	48	19	33	65	32	23	37	54	37	55		8	15	23	26	44	31	15	10	5	23	14	29	2	23	31	24	11	38	44	10	27	17	42	54	57	52	23	
60	11	14	24	33	16	21	31	24	16	20	32	35	24		33	61	42	50	46	50	66	49	29	53	65	50	58		8	22	21	40	48	36	24	12	10	24	27	42	22	46	38	25	12	75	63	27	33	28	50	49	66	63	45

FIGURE 3A Source data	
