# Supplementary material for: Lactococcus lactis NCDO2118 exerts visceral antinociceptive properties in rat via GABA production in the gastro-intestinal tract
Source: eLife. 2022 Jun 21;11:e77100. doi: 10.7554/eLife.77100 (PMC9213000; doi:10.7554/eLife.77100)
Supplement: Figure 3—source data 2. [file elife-77100-fig3-data2.txt]

mmHg	Vehicle (V) 											PRS + Vehicle (PRS V)										PRS +NCDO2118 + glutamate (PRS LG)												PRS +NCDO 2118 +glu + antago 3mg/kg (PRS LGA)	
0	5	0	4	2		2		1	0	2	2	5	0	9	8	3		4		1	0	8	17	4	3	0	3	6	6	6	7	2	15	13	9	13					9	3	4	0	1	4	6	0*
15	9	0	7	6		7		1	0	7	15	7	5	16	15	17		5		4	5	5	31	4	11	1	18	16	23	4	0	1	11	10	6	3					17	17	1	8	2	5	14	0*
30	31	9	21	10		24		11	18	14	16	10	57	33	37	34		28		8	50	43	70	16	24	10	18	30	28	19	37	18	16	7	32	17					47	35	33	43	38	20	34	30*
45	42	26	39	22		25		24	32	18	32	14	64	40	40	30		47		30	55	44	83	39	25	44	30	32	42	53	49		36	14	42	19					54	42	48	53	40	47	43	26*
60	44	28	38	36		37		27	25	27	58	14	63	41	38	50		55		48	74	60	86	42	49	63	28	44	46	43	48	37	38	11	49	20					54	52	50	67	45	48	47	24*

FIGURE 3B Source data
