# Supplementary material for: Lactococcus lactis NCDO2118 exerts visceral antinociceptive properties in rat via GABA production in the gastro-intestinal tract
Source: eLife. 2022 Jun 21;11:e77100. doi: 10.7554/eLife.77100 (PMC9213000; doi:10.7554/eLife.77100)
Supplement: Figure 4—source data 1. [file elife-77100-fig4-data1.txt]

V S	V I	V C	V Co	V F	2118 S	2118 I	2118 C	2118 Co	2118 F	2727 S	2727 I	2727 C	2727 Co	2727 F
540	1137	375	1291		873	1321	289	990	718	835	302	243	512	429
373	332	861	833	844	1674		77	822	127	917	1142	304	401	671
		542	301	312	925	362	325	258	550	968	222	718	157	827
626	511	348	192	174	1095	893	651	851	697	292	507	323	349	623
1262	1926	658	787	575	1074	697	463	616	582	679	1405	1812*	854	172

S: stomach
I: Ileum
C: Caecum
Co: Colon
F: Faeces

V: vehicle
strains NCDO2118 & NCDO2727 in presence of glutamate

FIGURE 4A B C Source data
